# Supplementary material for: Gut microbiome of native Arab Kuwaitis
Source: Gut Pathog. 2020 Feb 26;12:10. doi: 10.1186/s13099-020-00351-y (PMC7043038; doi:10.1186/s13099-020-00351-y)
Supplement: Supplementary file 2 — Additional file 2: Table S1. The core gut microbiome is represented by 18 ASVs. [file 13099_2020_351_MOESM2_ESM.xls]

## Sheet: Supplementary file 1 - core_otu
Additional file 2: Table S1 - Core ASVs across 85% of samples.
ASV50;Bacteria;Actinobacteria;Actinobacteria;Bifidobacteriales;Bifidobacteriaceae;Bifidobacterium;longum
ASV46;Bacteria;Bacteroidetes;Bacteroidia;Bacteroidales;Bacteroidaceae;Bacteroides;fragilis/xylanisolvens
ASV152;Bacteria;Firmicutes;Clostridia;Clostridiales;Clostridiaceae_1;Clostridium_sensu_stricto_1;NA
ASV38;Bacteria;Firmicutes;Clostridia;Clostridiales;Lachnospiraceae;Anaerostipes;hadrus
ASV70;Bacteria;Firmicutes;Clostridia;Clostridiales;Lachnospiraceae;Anaerostipes;NA
ASV85;Bacteria;Firmicutes;Clostridia;Clostridiales;Lachnospiraceae;Blautia;faecis
ASV39;Bacteria;Firmicutes;Clostridia;Clostridiales;Lachnospiraceae;Blautia;NA
ASV10;Bacteria;Firmicutes;Clostridia;Clostridiales;Lachnospiraceae;Blautia;obeum/wexlerae
ASV28;Bacteria;Firmicutes;Clostridia;Clostridiales;Lachnospiraceae;NA;NA
ASV146;Bacteria;Firmicutes;Clostridia;Clostridiales;Peptostreptococcaceae;Intestinibacter;bartlettii
ASV214;Bacteria;Firmicutes;Clostridia;Clostridiales;Peptostreptococcaceae;Romboutsia;NA
ASV2;Bacteria;Firmicutes;Clostridia;Clostridiales;Ruminococcaceae;Faecalibacterium;cf./prausnitzii
ASV4;Bacteria;Firmicutes;Clostridia;Clostridiales;Ruminococcaceae;Faecalibacterium;NA
ASV11;Bacteria;Firmicutes;Clostridia;Clostridiales;Ruminococcaceae;Faecalibacterium;prausnitzii
ASV69;Bacteria;Firmicutes;Clostridia;Clostridiales;Ruminococcaceae;Oscillibacter;NA
ASV76;Bacteria;Firmicutes;Clostridia;Clostridiales;Ruminococcaceae;Ruminococcaceae_UCG-013;NA
ASV17;Bacteria;Firmicutes;Clostridia;Clostridiales;Ruminococcaceae;Subdoligranulum;NA
ASV53;Bacteria;Proteobacteria;Gammaproteobacteria;Enterobacteriales;Enterobacteriaceae;Escherichia/Shigella;albertii/boydii/coli/dysenteriae/fergusonii/flexneri/sonnei/vulneris
